# Supplementary material for: The Influence of Maternal Information Sources on Infant Oral Hygiene Practices for Six-Month-Olds in South Australia: A Cross-Sectional Study
Source: Int J Environ Res Public Health. 2025 May 23;22(6):826. doi: 10.3390/ijerph22060826 (PMC12192995; doi:10.3390/ijerph22060826)
Supplement: Supplementary file 1 [file ijerph-22-00826-s001.zip]

Archive with 1 entries (1 files):
- ijerph-3580920-supplementary.pdf
